# Supplementary material for: Characterization of Activated Carbon from Rice Husk for Enhanced Energy Storage Devices
Source: Molecules. 2023 Aug 2;28(15):5818. doi: 10.3390/molecules28155818 (PMC10421275; doi:10.3390/molecules28155818)
Supplement: Supplementary file 1 [file molecules-28-05818-s001.zip]

Archive with 1 entries (1 files):
- molecules-2508019-supplementary.pdf
